# Supplementary material for: Influence of different types of sessile epibionts on the community structure of mobile invertebrates in an eelgrass bed
Source: PeerJ. 2017 Jan 31;5:e2952. doi: 10.7717/peerj.2952 (PMC5289102; doi:10.7717/peerj.2952)
Supplement: Data S1 [file peerj-05-2952-s002.xlsx]

## Sheet: Metadata
Raw data for analyzing in our MS.
Data name	Abbreviation	Unit
Name of sampling site	Site
Water temperature	WT	°C
Salinity	Sali
Eelgrass density	ZM.bm	g m-2
Eelgrass dry mass	ZM.den	inds. m-2
Epiphyte dry mass	Epiphyte	g m-2
Red algal dry mass	Red.alg	g m-2
Green algal dry mass	Grn.alg	g m-2
Spirorbid shell dry mass	SP.bm	g m-2
Total invertbrate biomass	Tot.Mass	g m-2
Species richness (number) of invertbrate species	Ric	S
Shannon-Wiener diversity index of invertbrate species	SW	H'
Biomass of Ampithoe lacertosa	Amp.lac	mg m-2
Biomass of Monocorophium spp.	Mon.cor	mg m-2
Biomass of Pontogeneia rostrata	Pon.ros	mg m-2
Biomass of Cymodoce japonica	Cym.jap	mg m-2
Biomass of Paranthura japonica	Par.jap	mg m-2
Biomass of Ansola angustata	Ans.ang	mg m-2
Biomass of Lacuna spp.	Lacuna	mg m-2
Biomass of Siphonacmea oblongata	Sip.obl	mg m-2
Biomass of Exogone naidina	Exo.nai	mg m-2
Biomass of Nereis sp.	Nereis	mg m-2
Biomass of Syllis sp.	Syllis	mg m-2

## Sheet: Momota_&_Nakaoka_Raw_data
Site	WT	Sali	ZM.bm	ZM.den	Epiphyte	Red.alg	Grn.alg	SP.bm	Tot.Mass	Ric	SW	Amp.lac	Mon.cor	Pon.ros	Cym.jap	Par.jap	Ans.ang	Lacuna	Sip.obl	Exo.nai	Nereis	Syllis
BK	23.84	25.02	138.89	223	73.24	0.06	1.03	80.83	6.64	7	1.333	3449.05	1349.36	26.114	0	0	1030.5	472.621	0	0	0	0
BK	23.84	25.02	181.88	255	73.24	0.05	15.55	54.67	12.88	8	1.351	5831.27	2119	12.782	0	0	3417.49	859.132	0	0	0	0
BK	23.84	25.02	135.76	223	73.24	0.3	6.04	24.91	8.78	9	1.301	4635.21	1935.65	62.072	77.806	0	1277.26	200.36	0	0	0	0
HN	26.12	26.36	107.99	64	25.58	6.45	0	43.32	1.45	7	1.44	118.679	0	467.768	52.005	466.85	0	0	0	0	0	0
HN	26.12	26.36	169.46	96	25.58	15.85	0	12.41	4.66	7	0.557	3920.28	0	592.622	57.47	0	0	12.581	0	0	0	0
HN	26.12	26.36	143.79	96	25.58	4.76	0	9.63	3.53	8	1.082	2085.46	4.553	161.704	948.994	293.012	0	0	0	0	0	0
TB	25.94	27.02	197.29	96	77.9	0	0	5.56	5.87	9	1.464	1073.44	13.659	0	184.928	1265.13	0	0	0	0	0	2707.18
TB	25.94	27.02	67.99	64	77.9	0	0	14.94	3.18	7	1.043	1595.75	1.838	0	184.928	1265.13	0	1.897	0	0	0	0
TB	25.94	27.02	93.18	64	77.9	0	0	0	0.67	7	1.37	19.173	0	29.017	0	369.855	0	0	0	0	0	0
SL	25.48	27.08	232.58	159	19.22	4.45	6.03	0	2.38	9	1.037	17.008	0	134.215	4.553	0	0	0	0	0	0	632.251
SL	25.48	27.08	197.36	127	19.22	1.68	5.45	0	0.33	6	1.478	152.799	0	71.178	0	0	0	0	0	0	0	0
SL	25.48	27.08	218.92	191	19.22	6.05	13.17	0	1.1	9	1.954	168.797	1.838	145.275	54.17	184.928	0	0	0	0	0	316.126
CL	21.04	29.18	165.29	64	384.5	0	10.49	0	4.65	12	1.507	2325.01	92.976	216.034	11.494	0	0	575.682	0	56.682	382.721	94.654
CL	21.04	29.18	201.59	96	384.5	0.03	31.16	0	8.47	16	1.699	4048.24	94.814	235.158	0	812.963	0	145.986	85.102	122.712	1739.77	0
CL	21.04	29.18	283.6	96	384.5	0.07	42.46	0	16.94	19	1.559	1902.8	49.102	680.249	3535.7	642.373	0	69.547	0	28.058	8582.97	750.316
CK	22.62	26.27	178.18	96	113.37	0.41	0.08	5.56	16.13	13	1.417	784.339	27.541	29.017	2357.13	983.212	0	1220.7	0	638.367	9374.36	0
CK	22.62	26.27	255.06	96	113.37	13.46	0.06	0	42.93	12	1.361	3920.81	78.481	520.845	1747.69	1976.85	0	7957.78	0	1773.91	24646.6	0
CK	22.62	26.27	137.52	64	113.37	0.05	0.13	0	16.99	12	1.419	961.516	8.229	150.084	0	540.104	0	2169.28	0	6799.82	6016.54	66.596
SR	22.5	29.88	295.73	96	76.3	0	0	1136.33	19.21	5	0.54	0	0	0	0	0	0	15496.4	3491.92	0	0	0
SR	22.5	29.88	204.2	96	76.3	0	0	755.17	14.4	7	0.752	4.553	0	0	0	0	0	9765.44	4161.95	0	0	0
SR	22.5	29.88	333.79	96	76.3	0	0	941.44	14.88	9	0.7	29.017	11.494	4.553	0	0	0	9322.85	1241.33	0	0	0
